# Supplementary material for: Effect of Prior Moderate Aerobic Exercise to Prolonged Sitting on Peripheral and Central Cardiovascular Measures in Young Women
Source: J Cardiovasc Dev Dis. 2024 Oct 3;11(10):307. doi: 10.3390/jcdd11100307 (PMC11508224; doi:10.3390/jcdd11100307)
Supplement: Supplementary file 1 [file jcdd-11-00307-s001.zip]

Archive with 1 entries (1 files):
- jcdd-3213328-supplementary.pdf
